# Supplementary material for: The Syk Kinase Promotes Mammary Epithelial Integrity and Inhibits Breast Cancer Invasion by Stabilizing the E-Cadherin/Catenin Complex
Source: Cancers (Basel). 2019 Dec 7;11(12):1974. doi: 10.3390/cancers11121974 (PMC6966528; doi:10.3390/cancers11121974)
Supplement: Supplementary file 1 [file cancers-11-01974-s001.zip]

Archive with 2 entries (2 files):
- cancers-649365 whole blot Figs Cancers.pdf
- cancers-649395-supplementary.pdf
